# Supplementary material for: A new species of hydrobiid snails (Mollusca, Gastropoda, Hydrobiidae) from central Greece
Source: Zookeys. 2011 Oct 19;(138):53–64. doi: 10.3897/zookeys.138.1927 (PMC3208520; doi:10.3897/zookeys.138.1927)
Supplement: XML Treatment for Daphniola eptalophos [file zookeys.138.1927-treatment1.xml]

<!DOCTYPE tp:taxon-treatment
  PUBLIC "-//TaxonX//DTD Taxonomic Treatment Publishing DTD v0 20100105//EN" "tax-treatment-NSO.dtd">
<tp:taxon-treatment xmlns:tp="http://www.plazi.org/taxpub"><tp:treatment-meta><mixed-citation publication-type="journal"><person-group><name><surname>Radea</surname><given-names>Canella</given-names></name></person-group><article-title>A new species of hydrobiid snails (Mollusca, Gastropoda, Hydrobiidae) from central Greece</article-title><source>Zookeys</source><day>19</day><month>10</month><year>2011</year><volume>2011</volume><issue>138</issue><fpage>53</fpage><lpage>64</lpage><pub-id pub-id-type="doi">10.3897/zookeys.138.1927</pub-id></mixed-citation></tp:treatment-meta><tp:nomenclature><tp:taxon-name>
                        <tp:taxon-name-part taxon-name-part-type="genus">Daphniola</tp:taxon-name-part>
                        <tp:taxon-name-part taxon-name-part-type="species">eptalophos</tp:taxon-name-part>
                    <object-id xmlns:xlink="http://www.w3.org/1999/xlink" xlink:type="simple">urn:lsid:zoobank.org:act:BF2C6C3F-5EF0-4375-802D-37D5529ED3E5</object-id>
                    <object-id xmlns:xlink="http://www.w3.org/1999/xlink" xlink:type="simple">http://species-id.net/wiki/Daphniola_eptalophos</object-id>
                    </tp:taxon-name><tp:taxon-status xmlns:xlink="http://www.w3.org/1999/xlink" xlink:type="simple">sp. n.</tp:taxon-status><xref ref-type="fig" rid="F1">Figs 1-6</xref><xref ref-type="fig" rid="F2">7-10</xref><xref ref-type="fig" rid="F3">11</xref><xref ref-type="fig" rid="F4">14</xref><xref ref-type="table" rid="T1">Tables 1</xref><xref ref-type="fig" rid="F2">2</xref></tp:nomenclature><tp:treatment-sec sec-type="Diagnosis"><title>Diagnosis.</title><p>Shell valvatiform to planispiral; operculum circular to ovate without peg, paucispiral with subcentral nucleus; umbilicus open and very wide; male genitalia with a<!--PageBreak--> slender black penis having a colorless outgrowth located near its base; female genitalia with a well-developed bursa copulatrix and two rather small receptaculum seminis.</p></tp:treatment-sec><tp:treatment-sec sec-type="Description"><title>Description. </title><p>Shell minute (Tab. 1), valvatiform to planispiral, light horn-colored to whitish, transparent, glossy, finely striated (<xref ref-type="fig" rid="F1">Figs 1</xref>, <xref ref-type="fig" rid="F2">7, 9</xref>).</p><p>Protoconch microsculpture composed of a dense net of irregularly shaped pores (<xref ref-type="fig" rid="F2">Fig. 8</xref>), teleoconch with fine pores among the growth lines (<xref ref-type="fig" rid="F2">Fig. 10</xref>).</p><p>Spire very low and blunt; 3-3.5 convex whorls, regularly growing, divided by a moderately deep suture, last whorl strongly developed.</p><p>Umbilicus open and very wide, the earlier whorls being visible inside.</p><p>Aperture prosocline, almost circular with a sharp continuous peristome and thin margins, the upper part of columellar margin slightly leaned against to the shell wall, the outer margin simple.</p><p>Operculum (<xref ref-type="fig" rid="F1">Fig. 3</xref>) ovate, dark orange, thin, thicker and more colored at the nucleus, thinner and colorless at the edges, circular to ovate with weakly convex inner face, paucispiral with subcentral nucleus without any outgrowth on inner face.</p><p>In living specimens epithelium of mantle darkly grey-black pigmented, the color being clearly visible under the transparent shell, head grey-black pigmented, large eye spots present and tentacles with a median longitudinal black stripe up to the half of their length.</p><p>Penis (<xref ref-type="fig" rid="F1">Figs 4-6</xref>) black pigmented except the apex and the base, long, slender, gradually tapered towards the tip with a prolonged pointed apex, sometimes like an awl (<xref ref-type="fig" rid="F1">Fig. 5</xref>), with a small unpigmented outgrowth on left side near its base (<xref ref-type="fig" rid="F1">Fig. 6</xref>). Occasionally, this outgrowth is not well visible.</p><p>Bursa copulatrix ovate and well-developed, renal oviduct developed and unpigmented. Receptaculum seminis rs<sub>1 </sub>rather small, receptaculum seminis rs<sub>2</sub> somewhat vestigial (<xref ref-type="fig" rid="F3">Fig. 11</xref>).</p><fig id="F1" position="float" orientation="portrait"><label>Figures 1-6.</label><caption><p> <italic><tp:taxon-name>Daphniola eptalophos</tp:taxon-name></italic> sp n. photographed in ethanol. Apical view <bold>1</bold>, alive specimen carrying egg capsules with an embryo on last body whorl and inside umbilicus (photographed in water) <bold>2</bold> operculum <bold>3</bold> soft body, head with tentacles and penis in situ <bold>4-5</bold> penis <bold>6</bold>. A background square represents 1 mm<sup>2</sup> in Figs 1, 4, 5. Scale bar 1 mm and 0.5 mm in Figs 2 and 3 respectively. Black arrow points the penis in Figs 4-5 and the outgrowth of penis in Fig. 6.</p></caption><graphic xmlns:xlink="http://www.w3.org/1999/xlink" xlink:href="ZooKeys-138-053-g001.jpg" position="float" orientation="portrait" xlink:type="simple"/></fig><fig id="F2" position="float" orientation="portrait"><label>Figures 7-10.</label><caption><p> <italic><tp:taxon-name>Daphniola eptalophos</tp:taxon-name></italic> sp. n. shell images from SEM Shell habitus <bold>7</bold>, <bold>8</bold> protoconch <bold>9</bold> teleoconch <bold>10</bold> Scale bar 0.5 mm in Figs 7, 9 and 0.05 mm in Figs 8,10.</p></caption><graphic xmlns:xlink="http://www.w3.org/1999/xlink" xlink:href="ZooKeys-138-053-g002.jpg" position="float" orientation="portrait" xlink:type="simple"/></fig><fig id="F3" position="float" orientation="portrait"><label>Figures 11-13.</label><caption><p>Female genitalia of <italic><tp:taxon-name>Daphniola</tp:taxon-name></italic> species.<italic><tp:taxon-name>Daphniola eptalophos</tp:taxon-name></italic> sp. n. female genitalia drawn from the only one female individual found among dissected specimens <bold>11</bold> <italic><tp:taxon-name>Daphniola louisi</tp:taxon-name></italic>female genitalia re-drawn from <xref ref-type="bibr" rid="B9">Falniowski and Szarowska (2000)</xref> <bold>12</bold> <italic><tp:taxon-name>Daphniola exigua</tp:taxon-name></italic>female genitalia re-drawn from Radoman (1983) <bold>13</bold> Scale bar 0.5 mm.</p></caption><graphic xmlns:xlink="http://www.w3.org/1999/xlink" xlink:href="ZooKeys-138-053-g003.jpg" position="float" orientation="portrait" xlink:type="simple"/></fig></tp:treatment-sec><tp:treatment-sec sec-type="Types"><title>Types.</title><p>Holotype, shell height 0.90 mm, shell width 1.50 mm, aperture height 0.70 mm, aperture width 0.60 mm, collected alive (March 18, 2011), preserved in ethanol and deposited in ZMUA 4087. Paratypes 1-2, 1: shell height 1.00 mm, shell width 1.35 mm, aperture height 0.60 mm, aperture width 0.60 mm, 2: shell height 1.10 mm, shell width 1.40 mm, aperture height 0.65 mm, aperture width 0.65 mm, collected alive (March 18, 2011), preserved in ethanol and deposited in ZMUA 4088.</p></tp:treatment-sec><tp:treatment-sec sec-type="Type locality"><title>Type locality.</title><p> Agoriani (Eptalophos), mountain Parnassos, Sterea Ellada, Greece, <named-content xmlns:xlink="http://www.w3.org/1999/xlink" content-type="dwc:verbatimCoordinates" xlink:type="simple">22°3013.5"N, 38°35'35.5"W</named-content>, 950 m a.s.l. All the specimens were found on the surface of small stones and dead leaves accumulated on the bottom of a spring covered by a thick snow layer. None other freshwater gastropod species was found to share the same spring.</p></tp:treatment-sec><tp:treatment-sec sec-type="Further localities"><title>Further localities.</title><p> Known only from Agoriani (Eptalophos), Sterea Ellada, Greece.</p></tp:treatment-sec><tp:treatment-sec sec-type="Etymology"><title>Etymology. </title><p>The specific name is a noun in apposition taken from the type locality.</p><!--PageBreak--></tp:treatment-sec><tp:treatment-sec><!--Section generated to contain objects referenced in tp:taxon-treatment.--><fig id="F4" position="float" orientation="portrait"><label>Figures 14-16.</label><caption><p> Shells of <italic><tp:taxon-name>Daphniola</tp:taxon-name></italic> species. a, apical view, b, ventral view, c. frontal view <italic><tp:taxon-name>Daphniola eptalophos</tp:taxon-name></italic> sp. n. (Agoriani) <bold>14</bold> <italic><tp:taxon-name>Daphniola exigua</tp:taxon-name></italic> (Marathonas, Attica) <bold>15</bold> <italic><tp:taxon-name>Daphniola louisi</tp:taxon-name></italic> (Kessariani, Attica) <bold>16</bold> A background square represents 1 mm<sup>2</sup>.</p></caption><graphic xmlns:xlink="http://www.w3.org/1999/xlink" xlink:href="ZooKeys-138-053-g004.jpg" position="float" orientation="portrait" xlink:type="simple"/></fig><table-wrap id="T1" position="float" orientation="portrait"><label>Table 1.</label><caption><p><italic><tp:taxon-name>Daphniola eptalophos</tp:taxon-name></italic> sp. n. shell morphometry. Measurements in mm. Coefficient of variation (CV) in percent =(SD*100/¯X), ¯X=mean, SD= standard deviation, n=number of specimens measured.</p></caption><table><tbody><tr><td rowspan="6" colspan="1"><italic><tp:taxon-name>Daphniola eptalophos</tp:taxon-name></italic> sp. n. n=18</td><td rowspan="1" colspan="1"/><td rowspan="1" colspan="1"><bold>sh</bold></td><td rowspan="1" colspan="1"><bold>sw</bold></td><td rowspan="1" colspan="1"><bold>ah</bold></td><td rowspan="1" colspan="1"><bold>aw</bold></td><td rowspan="1" colspan="1"><bold>sh/sw</bold></td><td rowspan="1" colspan="1"><bold>ah/aw</bold></td><td rowspan="1" colspan="1"><bold>sh/ah</bold></td><td rowspan="1" colspan="1"><bold>sw/aw</bold></td></tr><tr><td rowspan="1" colspan="1">Min</td><td rowspan="1" colspan="1">0.90</td><td rowspan="1" colspan="1">1.10</td><td rowspan="1" colspan="1">0.50</td><td rowspan="1" colspan="1">0.50</td><td rowspan="1" colspan="1">0.53</td><td rowspan="1" colspan="1">0.75</td><td rowspan="1" colspan="1">1.38</td><td rowspan="1" colspan="1">1.87</td></tr><tr><td rowspan="1" colspan="1">Max</td><td rowspan="1" colspan="1">1.25</td><td rowspan="1" colspan="1">1.90</td><td rowspan="1" colspan="1">0.80</td><td rowspan="1" colspan="1">0.75</td><td rowspan="1" colspan="1">0.91</td><td rowspan="1" colspan="1">1.33</td><td rowspan="1" colspan="1">2.00</td><td rowspan="1" colspan="1">3.17</td></tr><tr><td rowspan="1" colspan="1"><italic>¯X</italic></td><td rowspan="1" colspan="1">1.09</td><td rowspan="1" colspan="1">1.46</td><td rowspan="1" colspan="1">0.66</td><td rowspan="1" colspan="1">0.65</td><td rowspan="1" colspan="1">0.75</td><td rowspan="1" colspan="1">1.03</td><td rowspan="1" colspan="1">1.65</td><td rowspan="1" colspan="1">2.28</td></tr><tr><td rowspan="1" colspan="1">SD</td><td rowspan="1" colspan="1">0.09</td><td rowspan="1" colspan="1">0.21</td><td rowspan="1" colspan="1">0.08</td><td rowspan="1" colspan="1">0.07</td><td rowspan="1" colspan="1">0.10</td><td rowspan="1" colspan="1">0.13</td><td rowspan="1" colspan="1">0.19</td><td rowspan="1" colspan="1">0.34</td></tr><tr><td rowspan="1" colspan="1">CV</td><td rowspan="1" colspan="1">8.26</td><td rowspan="1" colspan="1">14.38</td><td rowspan="1" colspan="1">12.12</td><td rowspan="1" colspan="1">10.77</td><td rowspan="1" colspan="1">13.33</td><td rowspan="1" colspan="1">12.62</td><td rowspan="1" colspan="1">11.51</td><td rowspan="1" colspan="1">14.91</td></tr></tbody></table></table-wrap></tp:treatment-sec><ref-list><ref id="B9"><mixed-citation xmlns:xlink="http://www.w3.org/1999/xlink" xlink:type="simple"><person-group><name name-style="western"><surname>Falniowski</surname><given-names>A</given-names></name><name name-style="western"><surname>Szarowska</surname><given-names>M</given-names></name></person-group> (<year>2000</year>)<article-title> A new species of <italic>Daphniola</italic> Radoman 1973 (Gastropoda: Hydrobiidae) from Greece.</article-title><source>Folia Malacologica </source><volume>8</volume> (<issue>3</issue>): <fpage>181</fpage>-<lpage>188</lpage>.</mixed-citation></ref></ref-list></tp:taxon-treatment>
